# Supplementary material for: Gene Polymorphism and Total Genetic Score in Martial Arts Athletes with Different Athletic Qualifications
Source: Genes (Basel). 2022 Sep 19;13(9):1677. doi: 10.3390/genes13091677 (PMC9498734; doi:10.3390/genes13091677)
Supplement: Supplementary file 1 [file genes-13-01677-s001.zip]

Archive with 1 entries (1 files):
- genes-1922216-supplementary.pdf
